# Supplementary material for: Somatic Copy Number Alterations in Colorectal Cancer Lead to a Differentially Expressed ceRNA Network (ceRNet)
Source: Curr Issues Mol Biol. 2023 Nov 28;45(12):9549–65. doi: 10.3390/cimb45120597 (PMC10742218; doi:10.3390/cimb45120597)
Supplement: Supplementary file 1 [file cimb-45-00597-s001.zip]

Archive with 8 entries (8 files):
- FigureS1.tif
- FigureS2.tif
- FigureS3.jpg
- FigureS4.jpg
- FigureS5.jpg
- FigureS6.jpg
- TableS1.xlsx
- TableS2.xlsx
