# Supplementary material for: Somatic Copy Number Alterations in Colorectal Cancer Lead to a Differentially Expressed ceRNA Network (ceRNet)
Source: Curr Issues Mol Biol. 2023 Nov 28;45(12):9549–65. doi: 10.3390/cimb45120597 (PMC10742218; doi:10.3390/cimb45120597)
Supplement: Supplementary file 1 [file cimb-45-00597-s001.zip › TableS1.xlsx]

## Sheet: Sheet1
Chr	Region	Gain/Loss	Frequency	ENSEMBL ID	Gene Name	Biotype	Strand	Start	End	Base Mean	log2FoldChange	lfcSE	Stat	pvalue	padj
1	0-5000000	Loss	14.98	ENSG00000225880	LINC00115	lncRNA	-	761585	762902	3.60873	-1.58557	0.241226	-6.57297	4.93223e-11	2.70432e-10
	15000000-20000000	Loss	20.37	ENSG00000179743	FLJ37453	lncRNA	-	16160709	16174642	52.8258	-2.34422	0.232558	-10.0801	6.7638e-24	1.48342e-22
				ENSG00000080947	CROCCP3	Transcribed Unprocessed Pseudogene	-	16793930	16819196	3.87322	-1.19387	0.382642	-3.12007	0.00180807	0.00407137
	45000000-50000000	Loss	12.63	ENSG00000242267	SKINT1L	Transcribed Unprocessed Pseudogene	-	48567386	48648100	202.718	-1.66954	0.190465	-8.76559	1.85802e-18	2.42296e-17
	145000000-150000000	Gain	11.62	ENSG00000180867	PDIA3P1	Transcribed Processed Pseudogene	+	146649429	146651528	0.563224	1.61615	0.688914	2.34594	0.0189793	0.0350191
4	0-5000000	Loss	17.85	ENSG00000249673	NOP14-AS1	lncRNA	+	2937272	2952800	6.53606	-1.72939	0.182911	-9.45479	3.23683e-21	5.38541e-20
	20000000-25000000	Loss	18.35	ENSG00000249948	GBA3	Polymorphic Pseudogene	+	22694536	22821195	229.418	-5.21451	0.3627	-14.3769	7.22298e-47	6.33652e-45
	50000000-55000000	Loss	13.3	ENSG00000226950	DANCR	lncRNA	+	53578560	53580305	129.522	-4.48478	0.366002	-12.2534	1.61016e-34	7.39905e-33
	85000000-90000000	Loss	14.98	ENSG00000248019	FAM13A-AS1	lncRNA	+	89630939	89651254	7.46682	-2.01517	0.277433	-7.26364	3.76821e-13	2.57895e-12
	120000000-125000000	Loss	16.33	ENSG00000249464	LINC01091	lncRNA	+	124571145	124851933	15.7441	-1.2385	0.15621	-7.92841	2.21969e-15	1.98333e-14
5	0-5000000	Gain	10.94	ENSG00000221990	EXOC3-AS1	lncRNA	-	441950	443275	33.0713	2.5433	0.47316	5.37515	7.6521e-08	2.93027e-07
	60000000-65000000	Loss	12.29	ENSG00000178722	C5orf64	lncRNA	+	60933607	61002362	0.79923	-1.90658	0.296542	-6.42938	1.28124e-10	6.83092e-10
	85000000-90000000	Loss	15.15	ENSG00000245526	LINC00461	lncRNA	-	87834083	87969157	3.94765	-2.69566	0.32978	-8.17411	2.98062e-16	2.935e-15
	125000000-130000000	Loss	14.14	ENSG00000245937	LINC01184	lncRNA	-	127276131	127418867	659.226	-2.34366	0.241425	-9.70761	2.79825e-22	5.00058e-21
	135000000-140000000	Loss	11.28	ENSG00000226306	NPY6R	Transcribed Processed Pseudogene	+	137136881	137146439	46.5154	-3.57942	0.503135	-7.11423	1.12539e-12	7.33784e-12
	145000000-150000000	Loss	10.1	ENSG00000249669	CARMN	lncRNA	+	148786407	148812399	24.5334	-1.0773	0.102417	-10.5187	7.08171e-26	1.89829e-24
6	40000000-45000000	Gain	10.94	ENSG00000184106	TREML3P	Transcribed Unprocessed Pseudogene	-	41176291	41185685	1306.59	4.72692	0.197241	23.9652	6.42291e-127	6.19811e-124
7	20000000-25000000	Gain	39.9	ENSG00000232818	RPS2P32	Processed Pseudogene	+	23530006	23531031	2.5473	1.71968	0.337415	5.09663	3.45747e-07	1.22214e-06
	25000000-30000000	Gain	39.9	ENSG00000225264	ZNRF2P2	Transcribed Processed Pseudogene	-	29724387	29725437	1.42925	1.11242	0.342586	3.24712	0.00116579	0.00272395
	30000000-35000000	Gain	39.9	ENSG00000197085	NPSR1-AS1	lncRNA	-	34386123	34797884	3.55927	4.12372	0.570706	7.22565	4.98695e-13	3.38902e-12
	35000000-40000000	Gain	39.9	ENSG00000188185	LINC00265	lncRNA	+	39773166	39834222	184.983	1.0972	0.160421	6.83951	7.94672e-12	4.73369e-11
	40000000-45000000	Gain	39.56	ENSG00000224116	INHBA-AS1	lncRNA	+	41733516	41752792	461.381	1.03762	0.11872	8.74004	2.33027e-18	2.99828e-17
				ENSG00000235314	LINC00957	lncRNA	+	44078647	44082082	11.0636	1.73295	0.27739	6.24733	4.17531e-10	2.09853e-09
	45000000-50000000	Gain	39.39	ENSG00000136275	C7orf69	lncRNA	+	47834888	47859444	1063.84	1.60131	0.101264	15.8133	2.51967e-56	3.47354e-54
	140000000-145000000	Gain	33.33	ENSG00000240889	NDUFB2-AS1	lncRNA	-	140395135	140396877	7.1387	1.79523	0.363159	4.94337	7.67839e-07	2.61825e-06
				ENSG00000170356	OR2A20P	Transcribed Unprocessed Pseudogene	-	143947766	143948696	2.91352	2.97264	0.395036	7.52499	5.27256e-14	4.00632e-13
	145000000-150000000	Gain	31.14	ENSG00000133624	ZNF767P	Transcribed Unprocessed Pseudogene	-	149244244	149321881	398.621	1.74143	0.149322	11.6622	1.98723e-31	7.1025e-30
8	65000000-70000000	Gain	36.36	ENSG00000213005	PTTG3P	Processed Pseudogene	-	67679567	67680269	12.778	1.57599	0.188873	8.34422	7.16878e-17	7.68652e-16
				ENSG00000245910	SNHG6	lncRNA	-	67833924	67837776	1.50157	2.23716	0.573067	3.90384	9.4678e-05	0.000256641
	75000000-80000000	Gain	37.54	ENSG00000253661	ZFHX4-AS1	lncRNA	-	77523113	77595510	1.79637	2.0918	0.517111	4.04516	5.22863e-05	0.000147533
	125000000-130000000	Gain	40.24	ENSG00000246228	CASC8	lncRNA	-	128301920	128494384	60.2899	1.84769	0.184842	9.99606	1.58582e-23	3.32677e-22
	140000000-145000000	Gain	38.89	ENSG00000254389	RHPN1-AS1	lncRNA	-	144448792	144450805	2569.42	1.09049	0.115523	9.43958	3.74268e-21	6.12151e-20
				ENSG00000196922	ZNF252P	Transcribed Unprocessed Pseudogene	-	146198974	146228285	279.597	2.60936	0.125794	20.7432	1.41336e-95	3.40973e-93
9	45000000-50000000	Gain	11.62	ENSG00000227449	FGF7P6	Transcribed Unprocessed Pseudogene	+	46687556	46746820	2.2857	1.05775	0.470641	2.24747	0.0246099	0.0440603
12	5000000-10000000	Gain	13.97	ENSG00000226711	FAM66C	lncRNA	+	8332804	8353596	9.8062	5.3799	0.593385	9.06646	1.22948e-19	1.77082e-18
	20000000-25000000	Gain	12.79	ENSG00000205754	SLCO1B7	Transcribed Unprocessed Pseudogene	+	21168629	21243040	297.327	1.38396	0.116805	11.8485	2.19192e-32	8.81334e-31
	45000000-50000000	Gain	12.29	ENSG00000247774	PCED1B-AS1	lncRNA	-	47602202	47610226	19.816	3.24436	0.596191	5.44182	5.27392e-08	2.09438e-07
	50000000-55000000	Gain	12.29	ENSG00000258279	LINC00592	lncRNA	+	52604713	52617665	1.00777	2.43396	0.41477	5.86821	4.40516e-09	1.93226e-08
				ENSG00000228630	HOTAIR	lncRNA	-	54356091	54362540	7.8204	2.19959	0.31337	7.01913	2.23256e-12	1.38995e-11
	65000000-70000000	Gain	11.11	ENSG00000241749	RPSAP52	Transcribed Processed Pseudogene	-	66151799	66220754	539.332	9.1898	0.427263	21.5085	1.29541e-102	4.1669e-100
	90000000-95000000	Gain	10.1	ENSG00000271614	ATP2B1-AS1	lncRNA	+	90102731	90105729	145.665	1.28454	0.0869973	14.7653	2.45265e-49	2.62978e-47
	100000000-105000000	Gain	10.61	ENSG00000238105	GOLGA2P5	Transcribed Unprocessed Pseudogene	-	100550174	100567121	0.678239	1.27449	0.54723	2.32899	0.0198598	0.0363656
	110000000-115000000	Gain	10.77	ENSG00000255650	FAM222A-AS1	lncRNA	-	110172013	110211292	31.9576	3.88476	0.270921	14.3391	1.24673e-46	1.00258e-44
	125000000-130000000	Gain	11.11	ENSG00000214039	LINC02418	lncRNA	-	130518356	130526887	7.07164	2.88609	0.424751	6.79478	1.08481e-11	6.34448e-11
13	50000000-55000000	Gain	44.28	ENSG00000181358	CTAGE10P	Processed Pseudogene	+	50464544	50467516	20.3474	1.40444	0.274051	5.12472	2.97974e-07	1.06982e-06
	100000000-105000000	Gain	43.27	ENSG00000250878	METTL21EP	Transcribed Unprocessed Pseudogene	+	103532448	103548383	210.973	2.24004	0.165179	13.5613	6.79598e-42	3.85772e-40
14	60000000-65000000	Loss	21.72	ENSG00000186369	LINC00643	Transcribed Unitary Pseudogene	+	62584074	62600903	1.40631	-1.88922	0.358101	-5.27566	1.32276e-07	4.94753e-07
15	40000000-45000000	Loss	25.93	ENSG00000176753	C15orf56	lncRNA	-	40542865	40545110	75.2106	-1.32909	0.317801	-4.18214	2.88773e-05	8.47008e-05
				ENSG00000205771	CATSPER2P1	Transcribed Unprocessed Pseudogene	-	44028145	44038496	5.32172	-1.33661	0.222555	-6.00576	1.9044e-09	8.83531e-09
	50000000-55000000	Loss	23.74	ENSG00000259378	DCAF13P3	Processed Pseudogene	+	51236325	51238762	14.9627	-1.42211	0.277508	-5.12457	2.9822e-07	1.06982e-06
	70000000-75000000	Loss	22.22	ENSG00000225362	CT62	lncRNA	-	71402582	71407839	2.81397	-1.1359	0.259151	-4.38317	1.16966e-05	3.57189e-05
	85000000-90000000	Loss	21.38	ENSG00000255571	MIR9-3HG	lncRNA	+	89904809	89941718	0.350367	-1.8529	0.636802	-2.90969	0.00361786	0.00782789
	95000000-100000000	Loss	21.72	ENSG00000189419	SPATA41	lncRNA	-	100884661	100890438	7.11894	-1.20911	0.424458	-2.8486	0.00439118	0.0092724
16	0-5000000	Gain	12.79	ENSG00000238098	ABCA17P	Transcribed Unitary Pseudogene	+	2390922	2476700	83.3981	1.61909	0.454377	3.56332	0.000366192	0.000925067
	20000000-25000000	Gain	13.13	ENSG00000189149	CRYM-AS1	Transcribed Unitary Pseudogene	+	21312169	21329912	3.80186	3.94361	0.500122	7.88531	3.1376e-15	2.77779e-14
				ENSG00000257122	RRN3P3	Transcribed Unprocessed Pseudogene	-	22430866	22449036	11.5498	1.92989	0.377587	5.1111	3.20281e-07	1.14471e-06
	70000000-75000000	Gain	11.95	ENSG00000196696	PDXDC2P-NPIPB14P	lncRNA	-	70010201	70099851	3.18785	3.16763	0.417652	7.58439	3.34043e-14	2.64222e-13
	85000000-90000000	Gain	12.29	ENSG00000177946	CENPBD1	Transcribed Unitary Pseudogene	-	90036182	90039240	4.85992	1.34555	0.243207	5.53251	3.15681e-08	1.30185e-07
				ENSG00000222019	URAHP	Transcribed Unprocessed Pseudogene	-	90106168	90114033	32.8028	1.385	0.1478	9.37074	7.2023e-21	1.15837e-19
17	5000000-10000000	Loss	41.41	ENSG00000178977	LINC00324	lncRNA	-	8123947	8127361	0.473972	-1.40298	0.526975	-2.66233	0.00776026	0.0155045
	20000000-25000000	Loss	26.09	ENSG00000205212	CCDC144NL	Transcribed Unprocessed Pseudogene	-	20766707	20799453	116.729	-1.19645	0.145461	-8.22519	1.94874e-16	1.9387e-15
	25000000-30000000	Gain	11.78	ENSG00000264743	DPRXP4	Processed Pseudogene	+	29302352	29303017	953.221	1.04809	0.10503	9.97892	1.88504e-23	3.80922e-22
	40000000-45000000	Gain	11.45	ENSG00000213373	LINC00671	lncRNA	-	41026690	41050751	44.65	2.63481	0.229102	11.5006	1.31011e-30	4.2142e-29
	70000000-75000000	Gain	10.1	ENSG00000177338	LINC00469	lncRNA	-	71745408	71824676	0.926462	1.95371	0.833483	2.34403	0.0190765	0.0351314
				ENSG00000182352	C17orf77	lncRNA	+	72580817	72590348	9.7593	4.66139	0.617805	7.54509	4.51985e-14	3.54606e-13
	75000000-80000000	Gain	11.11	ENSG00000226137	BAIAP2-DT	lncRNA	-	79002932	79008519	90.8326	3.98369	0.473507	8.41316	3.99102e-17	4.69675e-16
				ENSG00000185332	TMEM105	lncRNA	-	79285071	79304474	1.21995	2.43983	0.443204	5.50498	3.69212e-08	1.51612e-07
18	10000000-15000000	Loss	42.76	ENSG00000265787	CYP4F35P	Transcribed Unprocessed Pseudogene	+	14337421	14342523	197	-1.05424	0.178257	-5.91417	3.33563e-09	1.48335e-08
20	5000000-10000000	Gain	32.32	ENSG00000205181	LINC00654	lncRNA	-	5476712	5485242	2.37206	1.15425	0.450916	2.55978	0.0104738	0.0205431
	30000000-35000000	Gain	57.07	ENSG00000235217	TSPY26P	Transcribed Processed Pseudogene	-	30776948	30778163	18.7977	1.20489	0.353808	3.40549	0.000660462	0.00161763
	55000000-60000000	Gain	57.58	ENSG00000232803	SLCO4A1-AS1	lncRNA	-	61294378	61297973	5575.38	1.63198	0.133661	12.2098	2.75591e-34	1.20884e-32
21	15000000-20000000	Loss	19.36	ENSG00000215386	MIR99AHG	lncRNA	+	17442807	17983094	0.692618	-2.49315	0.341946	-7.29106	3.07529e-13	2.11975e-12
	35000000-40000000	Loss	16.84	ENSG00000230366	DSCR9	lncRNA	+	38580803	38594037	72.3853	-3.76304	0.281936	-13.3472	1.23053e-40	6.59701e-39
	40000000-45000000	Loss	16.67	ENSG00000236384	LINC00479	lncRNA	-	43131679	43135935	9.11504	-1.03128	0.299361	-3.44495	0.000571163	0.00141689
				ENSG00000215458	AATBC	lncRNA	-	45225638	45232448	9.4987	-2.40101	0.318779	-7.53189	5.0011e-14	3.83639e-13
22	20000000-25000000	Loss	17.34	ENSG00000161149	TUBA3FP	lncRNA	-	21362495	21368576	1.90892	-3.67609	0.311533	-11.8	3.90264e-32	1.50642e-30
	25000000-30000000	Loss	19.02	ENSG00000225465	RFPL1S	lncRNA	-	29833003	29838118	5.30626	-1.32446	0.24204	-5.47209	4.44764e-08	1.78832e-07
	40000000-45000000	Loss	20.03	ENSG00000184208	C22orf46	Transcribed Unitary Pseudogene	+	42086546	42094140	6.64188	-1.639	0.255316	-6.41951	1.36718e-10	7.20942e-10
