# Supplementary material for: Somatic Copy Number Alterations in Colorectal Cancer Lead to a Differentially Expressed ceRNA Network (ceRNet)
Source: Curr Issues Mol Biol. 2023 Nov 28;45(12):9549–65. doi: 10.3390/cimb45120597 (PMC10742218; doi:10.3390/cimb45120597)
Supplement: Supplementary file 1 [file cimb-45-00597-s001.zip › TableS2.xlsx]

## Sheet: Sheet1
lncRNA	miRNA	mRNA		lncRNA	miRNA	mRNA		lncRNA	miRNA	mRNA		lncRNA	miRNA	mRNA		lncRNA	miRNA	mRNA
ABCA17P	hsa-miR-24-3p	DYRK2		CCDC144NL	hsa-miR-17-5p	ATAD2		FAM66C	hsa-miR-10a-5p	E2F7		NPY6R	hsa-miR-10a-5p	E2F7		SNHG6	hsa-miR-22-3p	DDIT4
	hsa-miR-22-3p	LRRC1				CLIP4			hsa-miR-27a-3p	ENDOU			hsa-miR-24-3p	DYRK2				ESR1
	hsa-miR-590-5p	PDCD4				DENND5B				LPCAT1				KCNK2				LRRC1
	hsa-miR-30b-5p	SIX1				E2F1				SFRP1			hsa-miR-429	FSCN1			hsa-miR-24-3p	BCL2L11
		PTP4A1				E2F5				SLC7A11				PMAIP1				DYRK2
	hsa-miR-30e-5p					KAT2B			hsa-miR-34c-5p	BMP3				VEGFA				SCML2
C22orf46	hsa-miR-10a-5p	TIAM1				KCNB1				MET				ZEB1			hsa-miR-27a-3p	LPCAT1
	hsa-miR-17-5p	ATAD2				KIAA0513				MYCN			hsa-miR-590-5p	PDCD4				RPS6KA5
		CLIP4				NTN4			hsa-miR-125b-5p	BMF			hsa-miR-125a-5p	IRF4				SEMA6A
		DENND5B				RRM2			hsa-miR-129-5p	EBF1				ZSWIM6				SFRP1
		DUSP2				VLDLR			hsa-miR-133b	CNN2			hsa-miR-125b-5p	BMF				SLC7A11
		E2F1			hsa-miR-30b-5p	FOXG1			hsa-miR-140-5p	GALNT16				CYP24A1			hsa-miR-30b-5p	IP6K3
		E2F5				IP6K3			hsa-miR-193a-3p	ERBB4				IRF4				MYBL2
		EGLN3				MYBL2			hsa-miR-429	PMAIP1				KCNS3				MZT1
		EIF5A2				MZT1				ZEB1				SLC7A1				PTP4A1
		GAB1			hsa-miR-30e-5p	FOXG1		GBA3	hsa-miR-22-3p	DDIT4				TRIM71				SIX1
		KAT2B				IP6K3				ESR1				ZSWIM6			hsa-miR-30e-5p	IP6K3
		KCNB1				MYBL2				LRRC1			hsa-miR-129-5p	CBX4				MYBL2
		KIAA0513				MZT1			hsa-miR-34c-5p	BMP3				SOX4				MZT1
		LIMA1			hsa-miR-140-5p	GALNT16				MET			hsa-miR-146b-5p	IRAK1				PTP4A1
		NTN4			hsa-miR-429	FSCN1				MYCN				NOVA1			hsa-miR-146b-5p	IRAK1
		RRM2				VEGFA				TGIF2			hsa-miR-148a-3p	BCL2L11				NOVA1
		VLDLR				ZEB1			hsa-miR-125a-5p	IRF4				BMP3			hsa-miR-193a-3p	ERBB4
		ZC3H12C		CENPBD1	hsa-miR-17-5p	ATAD2				ZSWIM6				BTBD3			hsa-miR-429	PMAIP1
	hsa-miR-24-3p	BCL2L11				CFL2			hsa-miR-125b-5p	BMF				CCT6A				VEGFA
		DYRK2				CLIP4				CYP24A1				ITGB8				ZEB1
		KCNK2				DUSP2				IRF4				NPTX1		TMEM105	hsa-miR-10a-5p	TIAM1
		SCML2				EGLN3				KCNS3				RPS6KA5			hsa-miR-17-5p	ATAD2
	hsa-miR-30b-5p	MYBL2				EIF5A2				SLC7A1				SOS2				CCND1
	hsa-miR-30e-5p					GAB1				TRIM71				WNT1				CFL2
	hsa-miR-125a-5p	IRF4				KCNB1				ZSWIM6		OR2A20P	hsa-miR-17-5p	ATAD2				CLIP4
		ZSWIM6				LIMA1			hsa-miR-140-5p	GALNT16				CCND1				DENND5B
		BMF				RRM2			hsa-miR-590-5p	PDCD4				CFL2				DUSP2
	hsa-miR-125b-5p	IRF4				STK17B		HOTAIR	hsa-miR-17-5p	ATAD2				CLIP4				E2F1
		SLC7A1				VLDLR				EGLN3				DUSP2				E2F5
		ZSWIM6			hsa-miR-22-3p	DDIT4				EIF5A2				E2F1				EGLN3
	hsa-miR-429	FSCN1			hsa-miR-24-3p	CDH7				FJX1				EIF5A2				EIF5A2
		PMAIP1				KCNK2				GAB1				KAT2B				FJX1
		ZEB1				SCML2				ITGB8				KCNB1				GAB1
	hsa-miR-133b	CNN2			hsa-miR-125b-5p	BMF				KAT2B				KIAA0513				ITGB8
C5orf64	hsa-miR-125a-5p	IRF4			hsa-miR-129-5p	EBF1				KIAA0513				NTN4				KAT2B
		ZSWIM6				SOX4				LIMA1				STK17B				KCNB1
	hsa-miR-125b-5p	BMF			hsa-miR-146b-5p	NOVA1				NTN4				VLDLR				KIAA0513
		IRF4			hsa-miR-148a-3p	BMP3				VLDLR				ZC3H12C				LIMA1
		KCNS3				NPTX1				ZC3H12C			hsa-miR-24-3p	BCL2L11				NTN4
		SLC7A1				SOS2			hsa-miR-30b-5p	MZT1				DYRK2				RPS6KA5
		ZSWIM6		CRYM-AS1	hsa-miR-10a-5p	E2F7				PTP4A1			hsa-miR-27a-3p	E2F7				RRM2
	hsa-miR-140-5p	GALNT16			hsa-miR-27a-3p	ENDOU				SIX1				ENDOU				STK17B
	hsa-miR-146b-5p	NOVA1				MIER3			hsa-miR-30e-5p	MZT1				LPCAT1				VLDLR
	hsa-miR-148a-3p	BCL2L11				RPS6KA5				PTP4A1				MIER3				ZC3H12C
		BTBD3				SEMA6A			hsa-miR-34c-5p	BMP3				SEMA6A			hsa-miR-22-3p	DDIT4
		CCT6A				SFRP1			hsa-miR-129-5p	CBX4				SFRP1				ESR1
		NPTX1			hsa-miR-129-5p	CBX4			hsa-miR-148a-3p	HOXC8				SLC7A11				LRRC1
		RPS6KA5				EBF1				RPS6KA5			hsa-miR-34c-5p	BMP3			hsa-miR-24-3p	BCL2L11
		SOS2				SOX4				SOS2				MET				CDH7
		WNT1			hsa-miR-590-5p	PDCD4			hsa-miR-590-5p	PDCD4				MYCN				DYRK2
	hsa-miR-17-5p	ATAD2		CT62	hsa-miR-10a-5p	E2F7		LINC00115	hsa-miR-30b-5p	FOXG1				TGIF2				KCNK2
		CCND1			hsa-miR-17-5p	CCND1				IP6K3			hsa-miR-129-5p	CBX4			hsa-miR-125a-5p	IRF4
		CLIP4				EIF5A2				MYBL2				EBF1				ZSWIM6
		DENND5B				FJX1				MZT1				SOX4			hsa-miR-125b-5p	BMF
		DUSP2				GAB1				PTP4A1			hsa-miR-140-5p	GALNT16				CYP24A1
		E2F1				ITGB8			hsa-miR-30e-5p	FOXG1			hsa-miR-146b-5p	NOVA1				IRF4
		EGLN3				KIAA0513				IP6K3		PTTG3P	hsa-miR-129-5p	CBX4				KCNS3
		EIF5A2				LIMA1				MYBL2				EBF1				SLC7A1
		GAB1				NTN4				MZT1				SOX4				ZSWIM6
		KAT2B				VLDLR				PTP4A1		RPS2P32	hsa-miR-34c-5p	BMP3			hsa-miR-146b-5p	IRAK1
		KCNB1				ZC3H12C			hsa-miR-125a-5p	IRF4				MET				NOVA1
		KIAA0513			hsa-miR-125a-5p	ZSWIM6				ZSWIM6				MYCN			hsa-miR-193a-3p	ERBB4
		LIMA1			hsa-miR-125b-5p	SLC7A1			hsa-miR-125b-5p	BMF				TGIF2		TSPY26P	hsa-miR-10a-5p	E2F7
		NTN4				ZSWIM6				IRF4			hsa-miR-125a-5p	IRF4			hsa-miR-24-3p	KCNK2
		RRM2			hsa-miR-129-5p	CBX4				KCNS3			hsa-miR-125b-5p	BMF			hsa-miR-34c-5p	BMP3
		STK17B				SOX4				SLC7A1				IRF4				TGIF2
		VLDLR			hsa-miR-148a-3p	BMP3				ZSWIM6				KCNS3			hsa-miR-148a-3p	HOXC8
		ZC3H12C				CCT6A			hsa-miR-146b-5p	IRAK1				SLC7A1				ITGB8
	hsa-miR-30b-5p	IP6K3				HOXC8				NOVA1		RPSAP52	hsa-miR-10a-5p	E2F7				NPTX1
		MYBL2				RPS6KA5		LINC00265	hsa-miR-10a-5p	E2F7			hsa-miR-125a-5p	IRF4				RPS6KA5
		PTP4A1				SOS2				TIAM1				ZSWIM6				SOS2
	hsa-miR-30e-5p	IP6K3		CTAGE10P	hsa-miR-27a-3p	E2F7			hsa-miR-24-3p	BCL2L11			hsa-miR-125b-5p	CYP24A1				WNT1
		MYBL2				LPCAT1				DYRK2				IRF4			hsa-miR-193a-3p	ERBB4
		PTP4A1				MIER3				KCNK2				ZSWIM6			hsa-miR-590-5p	PDCD4
	hsa-miR-34c-5p	BMP3				RPS6KA5				SCML2			hsa-miR-146b-5p	NOVA1
		MET				RUNX1			hsa-miR-193a-3p	ERBB4			hsa-miR-148a-3p	BMP3
		TGIF2				SEMA6A		LINC00324	hsa-miR-22-3p	DDIT4				CCT6A
	hsa-miR-429	PMAIP1				SFRP1				ESR1				HOXC8
		VEGFA			hsa-miR-34c-5p	BMP3				LRRC1				ITGB8
		ZEB1				MET			hsa-miR-129-5p	CBX4				RPS6KA5
	hsa-miR-590-5p	PDCD4				TGIF2				SOX4				SOS2
CATSPER2P1	hsa-miR-125a-5p	IRF4		DSCR9	hsa-miR-24-3p	BCL2L11			hsa-miR-148a-3p	BCL2L11		RRN3P3	hsa-miR-10a-5p	E2F7
		ZSWIM6			hsa-miR-10a-5p	E2F7				BMP3				TIAM1
	hsa-miR-125b-5p	BMF				TIAM1				BTBD3			hsa-miR-22-3p	DDIT4
		CYP24A1			hsa-miR-22-3p	ESR1				CCT6A				ESR1
		IRF4				LRRC1				NPTX1				LRRC1
		KCNS3			hsa-miR-24-3p	DYRK2				RPS6KA5			hsa-miR-24-3p	BCL2L11
		SLC7A1				KCNK2				SOS2				CDH7
		ZSWIM6				SCML2				WNT1				DYRK2
	hsa-miR-129-5p	CBX4			hsa-miR-140-5p	GALNT16		LINC00461	hsa-miR-22-3p	DDIT4			hsa-miR-125a-5p	IRF4
		SOX4		FAM13A-AS1	hsa-miR-17-5p	ATAD2				ESR1				ZSWIM6
	hsa-miR-148a-3p	BCL2L11				CCND1				LRRC1			hsa-miR-125b-5p	BMF
		BMP3				DENND5B			hsa-miR-27a-3p	ENDOU				IRF4
		BTBD3				E2F1				LPCAT1				KCNS3
		CCT6A				EIF5A2				RPS6KA5				ZSWIM6
		NPTX1				FJX1				SEMA6A			hsa-miR-129-5p	CBX4
		RPS6KA5				GAB1				SFRP1				EBF1
		SOS2				KAT2B				SLC7A11		SLCO1B7	hsa-miR-22-3p	DDIT4
		WNT1				KCNB1			hsa-miR-30b-5p	IP6K3				LRRC1
	hsa-miR-17-5p	ATAD2				KIAA0513				MYBL2			hsa-miR-27a-3p	E2F7
		CCND1				LIMA1				MZT1				LPCAT1
		CFL2				NTN4				PTP4A1				MIER3
		CLIP4				RRM2			hsa-miR-30e-5p	IP6K3				RUNX1
		DUSP2				STK17B				MYBL2				SEMA6A
		E2F1				VLDLR				MZT1				SFRP1
		E2F5				ZC3H12C				PTP4A1				SLC7A11
		EGLN3			hsa-miR-22-3p	ESR1			hsa-miR-34c-5p	BMP3			hsa-miR-129-5p	CBX4
		FJX1			hsa-miR-24-3p	DYRK2				MET			hsa-miR-133b	CNN2
		GAB1				KCNK2				MYCN			hsa-miR-140-5p	GALNT16
		KAT2B				SCML2				TGIF2			hsa-miR-429	FSCN1
		KCNB1			hsa-miR-34c-5p	BMP3			hsa-miR-125a-5p	IRF4				PMAIP1
		KIAA0513				MET				ZSWIM6				ZEB1
		LIMA1				TGIF2			hsa-miR-125b-5p	BMF
		NTN4			hsa-miR-125a-5p	IRF4				IRF4
		RRM2				ZSWIM6				KCNS3
		STK17B			hsa-miR-125b-5p	BMF				SLC7A1
		VLDLR				IRF4				ZSWIM6
	hsa-miR-22-3p	DDIT4				SLC7A1			hsa-miR-133b	CNN2
		ESR1				ZSWIM6			hsa-miR-140-5p	GALNT16
	hsa-miR-24-3p	DYRK2			hsa-miR-129-5p	CBX4		LINC00469	hsa-miR-22-3p	ESR1
		KCNK2			hsa-miR-133b	CNN2			hsa-miR-30b-5p	SIX1
		SCML2			hsa-miR-148a-3p	BCL2L11		LINC00479	hsa-miR-10a-5p	E2F7
						BTBD3			hsa-miR-34c-5p	BMP3
						CCT6A
						SOS2
						WNT1
